# Supplementary material for: PCBP1 regulates LIFR through FAM3C to maintain breast cancer stem cell self-renewal and invasiveness
Source: Cancer Biol Ther. 2023 Nov 6;24(1):2271638. doi: 10.1080/15384047.2023.2271638 (PMC10629429; doi:10.1080/15384047.2023.2271638)
Supplement: Supplemental Material [file KCBT_A_2271638_SM4140.zip]

Archive with 6 entries (6 files):
- Streitfeld_Fig S1_REVISED.jpg
- Streitfeld_Fig S2_REVISED.jpg
- Streitfeld_Fig S4_REVISED.jpg
- Streitfeld_Fig S5_REVISED.jpg
- Streitfeld_Tables S1 thru S3_unchanged.xlsx
- Supplementary Figures S3 (FINAL).jpg
