# Supplementary material for: PCBP1 regulates LIFR through FAM3C to maintain breast cancer stem cell self-renewal and invasiveness
Source: Cancer Biol Ther. 2023 Nov 6;24(1):2271638. doi: 10.1080/15384047.2023.2271638 (PMC10629429; doi:10.1080/15384047.2023.2271638)
Supplement: Supplemental Material [file KCBT_A_2271638_SM4140.zip › Streitfeld_Tables S1 thru S3_unchanged.xlsx]

## Sheet: Table S1 490 genes
Row #	Gene ID	Gene Symbol	FC: shPCBP1/ shSCR	FC: FAM3C KO/ shPCBP1	FC: LIFR KO/ shPCBP1	Fig. 4B
1	ENSMUSG00000097221.2	1810049J17Rik	1.54369	0.238846	0.0753943	Blue
2	ENSMUSG00000025194.6	Abcc2	4.44251	3.8678	2.36504	Red
3	ENSMUSG00000032735.16	Ablim3	24.9091	0.28501	0.177729	Blue
4	ENSMUSG00000075023.12	Accsl	6.02982	0.301688	0.575173	Blue
5	ENSMUSG00000023328.15	Ache	4.86118	0.533367	0.284764	Blue
6	ENSMUSG00000021228.16	Acot3	3.61616	0.579807	0.166521	Blue
7	ENSMUSG00000060923.6	Acyp2	16.238	2.24001	2.74807	Red
8	ENSMUSG00000059901.13	Adamts14	15.5486	3.73078	1.61592	Red
9	ENSMUSG00000020262.16	Adarb1	2.43411	0.620244	0.483453	Blue
10	ENSMUSG00000020431.6	Adcy1	17.3281	1.57462	2.63576	Red
11	ENSMUSG00000034730.18	Adgrb1	1.02227	0.422601	0.457399	Blue
12	ENSMUSG00000023918.13	Adgrf4	2.23573	0.362937	0.585194	Blue
13	ENSMUSG00000018500.3	Adora2b	2.08007	2.18772	1.95013	Red
14	ENSMUSG00000025083.19	Afap1l2	1.53008	1.51992	0.594718	Yellow
15	ENSMUSG00000019806.14	Aig1	23.3638	2.46013	1.90165	Red
16	ENSMUSG00000035936.7	Aldh5a1	6.4702	1.83955	1.80789	Red
17	ENSMUSG00000028766.11	Alpl	5.37013	0.659242	0.556071	Blue
18	ENSMUSG00000027460.8	Angpt4	2.27046	0.529241	0.552356	Blue
19	ENSMUSG00000052331.15	Ankrd44	2.83968	2.98142	3.05673	Red
20	ENSMUSG00000074968.12	Ano3	16.7838	0.1273	0.294528	Blue
21	ENSMUSG00000054662.9	Ano9	2.56165	0.195581	0.421637	Blue
22	ENSMUSG00000006651.9	Aplp1	3.44643	0.475849	0.429157	Blue
23	ENSMUSG00000040613.15	Apobec1	4.50484	0.630084	0.186185	Blue
24	ENSMUSG00000044217.18	Aqp5	6.88294	0.58986	0.433442	Blue
25	ENSMUSG00000022602.15	Arc	7.7543	0.0560256	0.104824	Blue
26	ENSMUSG00000019852.8	Arfgef3	10.0504	0.153992	0.160878	Blue
27	ENSMUSG00000037148.9	Arhgap10	2.11704	0.547969	0.494921	Blue
28	ENSMUSG00000048865.17	Arhgap30	5.0881	0.297377	0.306077	Blue
29	ENSMUSG00000031389.18	Arhgap4	2.06251	0.645415	0.643039	Blue
30	ENSMUSG00000040345.11	Arhgap9	1.42902	0.509046	0.405534	Blue
31	ENSMUSG00000033436.14	Armcx2	3.2933	0.297686	0.260602	Blue
32	ENSMUSG00000049804.10	Armcx4	3.68414	1.51888	0.652245	Yellow
33	ENSMUSG00000005470.9	Asf1b	1.22666	0.592689	0.66642	Blue
34	ENSMUSG00000037621.9	Atoh8	12.4446	0.51174	0.283392	Blue
35	ENSMUSG00000037685.16	Atp8a1	22.9072	0.286415	0.537423	Blue
36	ENSMUSG00000027312.15	Atrn	1.2073	0.553471	0.525832	Blue
37	ENSMUSG00000000142.16	Axin2	6.54007	0.495082	0.478581	Blue
38	ENSMUSG00000040270.17	Bach2	15.5232	0.249258	0.409333	Blue
39	ENSMUSG00000030268.18	Bcat1	13.5273	0.00218999	0.364752	Blue
40	ENSMUSG00000021070.7	Bdkrb2	5.18118	2.32153	1.55472	Red
41	ENSMUSG00000042182.17	Bend6	4.65327	1.75785	1.86561	Red
42	ENSMUSG00000048186.15	Bend7	23.9152	0.228135	0.479677	Blue
43	ENSMUSG00000052819.7	Best2	3.13196	0.543692	0.55352	Blue
44	ENSMUSG00000098112.9	Bin2	2.66453	0.307287	0.243806	Blue
45	ENSMUSG00000061132.14	Blnk	2.02303	0.539345	0.4648	Blue
46	ENSMUSG00000028351.6	Brinp1	15.9335	0.615723	0.555881	Blue
47	ENSMUSG00000020042.16	Btbd11	23.5831	0.151513	0.0403662	Blue
48	ENSMUSG00000017446.15	C1qtnf1	5.15634	0.521756	0.461602	Blue
49	ENSMUSG00000032120.12	C2cd2l	1.41742	0.626939	0.469941	Blue
50	ENSMUSG00000024164.16	C3	2.63428	1.84627	1.59996	Red
51	ENSMUSG00000024112.17	Cacna1h	16.5596	0.202032	0.208615	Blue
52	ENSMUSG00000054423.15	Cadps	8.68161	3.95778	1.82422	Red
53	ENSMUSG00000029761.17	Cald1	1.4267	1.5219	1.5458	Red
54	ENSMUSG00000060371.13	Caln1	19.2532	0.495044	3.85228	Yellow
55	ENSMUSG00000031654.17	Cbln1	8.98124	0.0620221	0.0567671	Blue
56	ENSMUSG00000053411.17	Cbx7	12.7234	0.646343	0.498169	Blue
57	ENSMUSG00000036686.17	Cc2d1a	1.24241	0.574736	0.393867	Blue
58	ENSMUSG00000004994.13	Ccdc130	1.07118	0.656085	0.515482	Blue
59	ENSMUSG00000029875.6	Ccdc184	18.3823	0.396373	0.138804	Blue
60	ENSMUSG00000048038.9	Ccdc187	15.0922	0.0618765	0.133392	Blue
61	ENSMUSG00000027676.12	Ccdc39	2.03081	1.68724	2.14078	Red
62	ENSMUSG00000025808.18	Ccdc7a	1.60948	1.59186	1.9878	Red
63	ENSMUSG00000030613.14	Ccdc90b	1.71047	1.86954	1.53202	Red
64	ENSMUSG00000032532.8	Cck	2.1053	0.388616	0.127661	Blue
65	ENSMUSG00000035385.6	Ccl2	3.20584	1.76748	1.59323	Red
66	ENSMUSG00000035373.3	Ccl7	7.75096	2.20535	1.63348	Red
67	ENSMUSG00000019122.9	Ccl9	5.1664	4.04809	2.95792	Red
68	ENSMUSG00000044052.4	Ccr10	5.2577	0.387471	0.28623	Blue
69	ENSMUSG00000028076.13	Cd1d1	6.95526	0.304495	0.372726	Blue
70	ENSMUSG00000005763.16	Cd247	1.3702	1.51248	1.97864	Red
71	ENSMUSG00000031871.10	Cdh5	7.66895	1.6248	0.235992	Yellow
72	ENSMUSG00000025497.16	Cdhr5	3.84754	0.48543	0.467546	Blue
73	ENSMUSG00000033966.9	Cdkl4	3.31225	2.1175	1.50526	Red
74	ENSMUSG00000029646.4	Cdx2	1.64133	0.584348	0.45216	Blue
75	ENSMUSG00000054169.8	Ceacam10	1.72593	4.83916	1.78166	Red
76	ENSMUSG00000040729.9	Cep126	3.88292	1.76218	1.81559	Red
77	ENSMUSG00000057074.7	Ces1g	16.526	0.171957	0.236058	Blue
78	ENSMUSG00000062826.8	Ces2f	1.51847	2.03549	1.6704	Red
79	ENSMUSG00000078490.11	Cfap74	7.91138	3.9375	3.60387	Red
80	ENSMUSG00000079502.9	Cfap77	6.49955	5.70824	2.89571	Red
81	ENSMUSG00000035200.8	Chrnb4	6.86446	0.542842	0.624327	Blue
82	ENSMUSG00000027221.6	Chst1	10.9992	0.238873	0.196	Blue
83	ENSMUSG00000034612.8	Chst11	19.7064	0.0158063	0.0025641	Blue
84	ENSMUSG00000037347.8	Chst7	19.9785	0.183875	0.203405	Blue
85	ENSMUSG00000051159.17	Cited1	8.91581	0.55677	0.585296	Blue
86	ENSMUSG00000037033.10	Clca3b	8.68815	0.311877	0.626442	Blue
87	ENSMUSG00000047230.7	Cldn2	1.85796	0.637452	0.65629	Blue
88	ENSMUSG00000013921.16	Clip3	9.44241	2.79879	2.26067	Red
89	ENSMUSG00000024059.11	Clip4	7.14598	0.606535	0.565351	Blue
90	ENSMUSG00000042190.13	Cmklr1	16.8141	0.53451	0.169953	Blue
91	ENSMUSG00000001349.6	Cnn1	3.16907	0.637829	0.59098	Blue
92	ENSMUSG00000044288.7	Cnr1	1.76386	0.278814	0.387889	Blue
93	ENSMUSG00000030075.11	Cntn3	20.4655	2.58531	4.11127	Red
94	ENSMUSG00000039419.18	Cntnap2	17.0722	4.56508	8.85878	Red
95	ENSMUSG00000079465.9	Col4a3	2.8572	1.80318	1.74493	Red
96	ENSMUSG00000048126.17	Col6a3	7.4456	0.348706	0.344678	Blue
97	ENSMUSG00000028247.3	Coq3	6.53781	0.119805	0.363999	Blue
98	ENSMUSG00000005220.11	Corin	12.8854	1.77237	2.72166	Red
99	ENSMUSG00000052560.16	Cpne8	1.87169	1.604	1.69225	Red
100	ENSMUSG00000032060.11	Cryab	3.41636	0.571414	0.632816	Blue
101	ENSMUSG00000071713.7	Csf2rb	17.6518	0.360443	0.303099	Blue
102	ENSMUSG00000032515.9	Csrnp1	2.47719	0.655728	0.420017	Blue
103	ENSMUSG00000083282.4	Ctsf	11.1891	0.532499	0.624981	Blue
104	ENSMUSG00000032359.15	Ctsh	10.0225	0.644966	0.477868	Blue
105	ENSMUSG00000040327.17	Cul9	4.30599	0.517375	0.490998	Blue
106	ENSMUSG00000052336.8	Cx3cr1	3.52408	1.85454	2.29118	Red
107	ENSMUSG00000029375.7	Cxcl15	1.92796	0.5064	0.581436	Blue
108	ENSMUSG00000020340.17	Cyfip2	23.1446	0.00600688	0.101436	Blue
109	ENSMUSG00000024087.5	Cyp1b1	7.66702	3.62287	3.84155	Red
110	ENSMUSG00000063415.13	Cyp26b1	6.29902	0.530199	0.33358	Blue
111	ENSMUSG00000005547.15	Cyp2a5	27.1907	0.0690402	0.400201	Blue
112	ENSMUSG00000025002.6	Cyp2c55	7.72864	3.17217	2.23532	Red
113	ENSMUSG00000048826.8	Dact2	14.5696	0.117074	0.121004	Blue
114	ENSMUSG00000021559.15	Dapk1	2.79123	0.625616	0.336582	Blue
115	ENSMUSG00000041477.15	Dcp1b	20.5216	0.158309	0.475198	Blue
116	ENSMUSG00000026674.10	Ddr2	4.07803	6.41776	4.6237	Red
117	ENSMUSG00000030768.13	Disp1	3.6294	1.96141	2.54801	Red
118	ENSMUSG00000000881.13	Dlg3	23.0494	0.0174991	0.0297163	Blue
119	ENSMUSG00000047428.15	Dlk2	4.94856	0.640939	0.331451	Blue
120	ENSMUSG00000023391.9	Dlx2	21.88	0.595335	0.502609	Blue
121	ENSMUSG00000045103.20	Dmd	19.6711	0.585938	0.620627	Blue
122	ENSMUSG00000060962.13	Dmkn	9.27628	0.588882	0.235951	Blue
123	ENSMUSG00000020657.17	Dnajc27	26.0211	0.5903	0.662948	Blue
124	ENSMUSG00000044716.13	Dok7	10.0907	0.113734	0.0947232	Blue
125	ENSMUSG00000029168.15	Dpysl5	8.08874	0.424375	0.331899	Blue
126	ENSMUSG00000001804.10	Dsg4	16.799	2.8804	3.29603	Red
127	ENSMUSG00000018983.10	E2f2	1.93672	0.459151	0.359516	Blue
128	ENSMUSG00000010476.15	Ebf3	22.7807	0.0187801	0.318717	Blue
129	ENSMUSG00000053552.15	Ebf4	16.8066	1.58777	0.57227	Yellow
130	ENSMUSG00000022842.19	Ece2	4.41203	2.78163	1.80331	Red
131	ENSMUSG00000021367.9	Edn1	2.78433	1.49998	1.61101	Red
132	ENSMUSG00000093661.2	Eif4e3	27.1343	0.649881	0.524122	Blue
133	ENSMUSG00000028546.18	Elavl4	7.38743	2.05483	2.35422	Red
134	ENSMUSG00000048988.9	Elfn1	10.5297	0.144379	0.129398	Blue
135	ENSMUSG00000043460.8	Elfn2	5.99892	6.77707	0.649045	Yellow
136	ENSMUSG00000001542.8	Ell2	1.06728	1.66446	1.76475	Red
137	ENSMUSG00000041986.17	Elmod1	7.35714	1.65967	1.637	Red
138	ENSMUSG00000032262.14	Elovl4	23.1866	0.38721	0.351809	Blue
139	ENSMUSG00000058070.15	Eml1	5.43232	2.76033	1.61633	Red
140	ENSMUSG00000033857.13	Engase	1.90428	0.564949	0.424547	Blue
141	ENSMUSG00000028024.15	Enpep	1.48915	0.520012	0.0983141	Blue
142	ENSMUSG00000022425.17	Enpp2	5.58345	1.58262	0.510886	Yellow
143	ENSMUSG00000019989.9	Enpp3	1.76527	2.30317	2.20935	Red
144	ENSMUSG00000032446.15	Eomes	16.5513	0.0977912	0.164809	Blue
145	ENSMUSG00000005958.16	Ephb3	8.56136	0.456201	0.242118	Blue
146	ENSMUSG00000029869.8	Ephb6	1.74028	0.657758	0.303384	Blue
147	ENSMUSG00000038776.14	Ephx1	1.03132	0.666226	0.541033	Blue
148	ENSMUSG00000050248.12	Evc2	20.9678	0.0248158	0.0750702	Blue
149	ENSMUSG00000028838.12	Extl1	2.76871	1.72212	0.507509	Yellow
150	ENSMUSG00000050147.10	F2rl3	1.63037	0.402739	0.323685	Blue
151	ENSMUSG00000023011.9	Faim2	4.07435	0.491823	0.456691	Blue
152	ENSMUSG00000049119.15	Fam110b	22.1383	0.171206	0.147046	Blue
153	ENSMUSG00000035095.12	Fam167a	1.55082	0.0350302	0.0599833	Blue
154	ENSMUSG00000030207.16	Fam234b	2.39342	0.559329	0.522439	Blue
155	ENSMUSG00000030859.9	Fam24a	2.59238	1.60763	2.2439	Red
156	ENSMUSG00000092518.10	Fam71e2	16.5513	1.95076	2.23815	Red
157	ENSMUSG00000003808.19	Farsa	1.38947	0.640445	0.554851	Blue
158	ENSMUSG00000025738.9	Fbxl16	7.11216	0.29975	0.358167	Blue
159	ENSMUSG00000041556.9	Fbxo2	1.73131	0.44844	0.460427	Blue
160	ENSMUSG00000054200.8	Ffar4	8.79538	0.300666	0.393116	Blue
161	ENSMUSG00000042826.14	Fgf11	7.67294	0.638569	0.560392	Blue
162	ENSMUSG00000054252.19	Fgfr3	1.53173	0.53624	0.279046	Blue
163	ENSMUSG00000047414.7	Flrt2	11.4386	1.54524	1.50896	Red
164	ENSMUSG00000038552.15	Fndc4	20.3439	0.439991	0.481827	Blue
165	ENSMUSG00000018844.7	Fndc8	3.0298	0.499311	0.456662	Blue
166	ENSMUSG00000048721.3	Fndc9	9.27965	0.0255658	0.169782	Blue
167	ENSMUSG00000042812.6	Foxf1	25.7288	0.0182436	0.0189147	Blue
168	ENSMUSG00000052135.9	Foxo6	1.55425	0.649341	0.30082	Blue
169	ENSMUSG00000027238.18	Frmd5	2.68692	0.443414	0.52559	Blue
170	ENSMUSG00000035615.13	Frmpd1	3.5859	4.38117	4.60648	Red
171	ENSMUSG00000027344.15	Fsip1	1.17461	2.2179	1.98691	Red
172	ENSMUSG00000032750.14	Gab3	2.1019	0.431848	0.571301	Blue
173	ENSMUSG00000047261.10	Gap43	24.5942	0.397058	0.432458	Blue
174	ENSMUSG00000052957.9	Gas1	17.7486	0.108847	0.0907684	Blue
175	ENSMUSG00000015053.15	Gata2	11.5495	0.294275	0.315536	Blue
176	ENSMUSG00000058624.14	Gda	13.8309	0.0445829	0.0749304	Blue
177	ENSMUSG00000025089.16	Gfra1	17.9695	0.149214	0.181442	Blue
178	ENSMUSG00000095547.2	Gm10719	12.8101	1.66997	3.74701	Red
179	ENSMUSG00000075015.4	Gm10801	2.56698	1.70175	3.01735	Red
180	ENSMUSG00000045699.5	Gm21411	15.1073	1.73173	2.05327	Red
181	ENSMUSG00000034792.9	Gna15	1.60472	0.617202	0.407117	Blue
182	ENSMUSG00000031748.17	Gnao1	14.7445	0.530183	0.545257	Blue
183	ENSMUSG00000043004.14	Gng2	16.8217	0.49055	0.666581	Blue
184	ENSMUSG00000031672.9	Got2	1.05402	0.601183	0.559497	Blue
185	ENSMUSG00000029816.11	Gpnmb	21.7065	0.268653	0.226093	Blue
186	ENSMUSG00000053101.4	Gpr141	5.27028	5.96517	2.592	Red
187	ENSMUSG00000040836.16	Gpr161	5.24258	0.654816	0.560749	Blue
188	ENSMUSG00000038390.12	Gpr162	2.82309	0.470981	0.361528	Blue
189	ENSMUSG00000040372.3	Gpr63	21.9629	0.367733	0.664942	Blue
190	ENSMUSG00000051043.17	Gprc5c	8.07595	0.0601758	0.0820295	Blue
191	ENSMUSG00000020656.17	Grhl1	1.94703	0.537422	0.596853	Blue
192	ENSMUSG00000023982.9	Guca1a	5.27891	1.63994	0.651276	Yellow
193	ENSMUSG00000045868.13	Gvin1	15.1218	2.75259	3.20419	Red
194	ENSMUSG00000030074.10	Gxylt2	13.7696	0.584693	0.536587	Blue
195	ENSMUSG00000073411.13	H2-D1	5.01461	0.36484	0.539241	Blue
196	ENSMUSG00000061232.17	H2-K1	3.29023	0.630049	0.586497	Blue
197	ENSMUSG00000079507.11	H2-Q1	2.58525	0.635458	0.382106	Blue
198	ENSMUSG00000067235.15	H2-Q10	1.17149	0.538256	0.478668	Blue
199	ENSMUSG00000060550.17	H2-Q7	2.74817	0.624257	0.440569	Blue
200	ENSMUSG00000075297.11	H60b	2.38227	1.52193	1.5701	Red
201	ENSMUSG00000069917.8	Hba-a2	4.98986	0.588072	0.349677	Blue
202	ENSMUSG00000021730.9	Hcn1	3.76296	0.345849	0.161264	Blue
203	ENSMUSG00000020875.10	Hoxb9	22.1842	0.589767	0.388314	Blue
204	ENSMUSG00000001655.7	Hoxc13	22.5695	0.061822	0.0639252	Blue
205	ENSMUSG00000075394.5	Hoxc4	17.6248	0.0979243	0.0316851	Blue
206	ENSMUSG00000022485.4	Hoxc5	18.6404	0.0665309	0.0268926	Blue
207	ENSMUSG00000001661.6	Hoxc6	8.42041	0.0491851	0.0230354	Blue
208	ENSMUSG00000036139.7	Hoxc9	17.0242	0.369233	0.121749	Blue
209	ENSMUSG00000101174.9	Hoxd4	17.2621	0.0668924	0.0691275	Blue
210	ENSMUSG00000031722.11	Hp	2.94223	0.226308	0.309973	Blue
211	ENSMUSG00000035273.15	Hpse	3.7151	0.539679	0.541744	Blue
212	ENSMUSG00000070407.6	Hs3st3b1	25.6972	0.480209	0.398948	Blue
213	ENSMUSG00000091971.4	Hspa1a	3.78837	0.448399	0.241473	Blue
214	ENSMUSG00000090877.4	Hspa1b	4.3407	0.444199	0.321384	Blue
215	ENSMUSG00000006221.8	Hspb7	15.5611	0.0547281	0.200755	Blue
216	ENSMUSG00000021379.3	Id4	22.2525	0.426681	0.417938	Blue
217	ENSMUSG00000078920.4	Ifi47	2.98427	4.34143	3.28429	Red
218	ENSMUSG00000025491.15	Ifitm1	17.8082	0.278	0.108344	Blue
219	ENSMUSG00000096854.2	Ifnz	2.05349	0.466114	0.463582	Blue
220	ENSMUSG00000048583.17	Igf2	9.74926	0.470685	0.0773532	Blue
221	ENSMUSG00000013367.6	Iglon5	1.80123	0.421908	0.433808	Blue
222	ENSMUSG00000025997.14	Ikzf2	2.27137	1.6685	1.61017	Red
223	ENSMUSG00000004371.16	Il11	9.34235	1.57119	4.14915	Red
224	ENSMUSG00000078735.5	Il11ra2	15.5611	0.575749	0.540372	Blue
225	ENSMUSG00000026981.16	Il1rn	5.72725	2.31315	1.90765	Red
226	ENSMUSG00000026288.15	Inpp5d	1.07137	2.95078	0.58652	Yellow
227	ENSMUSG00000034570.13	Inpp5j	1.18635	0.488621	0.3742	Blue
228	ENSMUSG00000020227.11	Irak3	24.1453	0.42279	0.498438	Blue
229	ENSMUSG00000031734.14	Irx3	5.6557	0.0120793	0.151541	Blue
230	ENSMUSG00000035692.8	Isg15	2.65933	3.40664	2.93455	Red
231	ENSMUSG00000032318.13	Isl2	11.3875	0.593074	0.370235	Blue
232	ENSMUSG00000037206.16	Islr	17.2684	0.547648	0.441726	Blue
233	ENSMUSG00000051243.15	Islr2	2.92819	0.338367	0.109013	Blue
234	ENSMUSG00000000290.14	Itgb2	5.42706	2.31842	1.8611	Red
235	ENSMUSG00000032702.17	Kank1	1.14657	0.537803	0.629419	Blue
236	ENSMUSG00000040606.15	Kazn	7.21413	0.330062	0.330852	Blue
237	ENSMUSG00000018470.9	Kcnab3	2.16502	0.60192	0.419141	Blue
238	ENSMUSG00000028033.17	Kcnq5	6.88228	0.066102	0.113128	Blue
239	ENSMUSG00000033287.17	Kctd17	16.2607	0.597347	0.425071	Blue
240	ENSMUSG00000072294.6	Klf12	18.2466	0.556691	0.576216	Blue
241	ENSMUSG00000055148.8	Klf2	19.1644	0.475432	0.265819	Blue
242	ENSMUSG00000044041.5	Krt13	18.4022	0.241072	0.161475	Blue
243	ENSMUSG00000019718.9	L3hypdh	1.01486	1.56819	0.568464	Yellow
244	ENSMUSG00000028581.18	Laptm5	8.76805	0.664742	0.236487	Blue
245	ENSMUSG00000035202.9	Lars2	1.56092	0.128349	0.155425	Blue
246	ENSMUSG00000020140.16	Lgr5	24.0571	0.292188	0.544968	Blue
247	ENSMUSG00000042793.14	Lgr6	10.7136	0.44254	0.544819	Blue
248	ENSMUSG00000000247.12	Lhx2	5.48758	0.172089	0.0485948	Blue
249	ENSMUSG00000054263.13	Lifr	25.1382	0.368715	0.498362	Blue
250	ENSMUSG00000024395.10	Lims2	6.26709	1.5606	0.546457	Yellow
251	ENSMUSG00000062044.17	Lmtk3	1.17979	0.579579	0.25969	Blue
252	ENSMUSG00000025185.15	Loxl4	4.71579	0.496767	0.539832	Blue
253	ENSMUSG00000090291.4	Lrrc10b	19.5866	0.651547	0.402231	Blue
254	ENSMUSG00000033707.10	Lrrc24	3.0732	0.579636	0.601665	Blue
255	ENSMUSG00000050587.15	Lrrc4c	1.19359	2.8437	1.91181	Red
256	ENSMUSG00000052581.14	Lrrtm4	12.8854	1.67888	1.80719	Red
257	ENSMUSG00000040488.19	Ltbp4	5.63379	1.79116	0.623559	Yellow
258	ENSMUSG00000075602.11	Ly6a	15.6277	0.573511	0.266449	Blue
259	ENSMUSG00000022587.15	Ly6e	7.29008	0.533602	0.46055	Blue
260	ENSMUSG00000022586.12	Ly6i	17.2558	0.659857	0.33847	Blue
261	ENSMUSG00000074622.5	Mafb	17.2684	0.0545993	0.0564556	Blue
262	ENSMUSG00000062162.3	Mageb1	22.0441	2.31709	1.76042	Red
263	ENSMUSG00000073069.3	Mageb2	22.8042	3.85961	2.53021	Red
264	ENSMUSG00000055407.15	Map6	8.98368	0.498161	0.424132	Blue
265	ENSMUSG00000031442.22	Mcf2l	16.5428	0.473461	0.377625	Blue
266	ENSMUSG00000005410.7	Mcm5	2.26554	0.476576	0.417252	Blue
267	ENSMUSG00000005583.17	Mef2c	6.02354	0.0395929	0.019759	Blue
268	ENSMUSG00000024593.16	Megf10	14.5508	4.65931	0.386145	Yellow
269	ENSMUSG00000043289.13	Mei4	19.5193	0.238667	0.437181	Blue
270	ENSMUSG00000031647.11	Mfap3l	3.10266	1.79868	2.03308	Red
271	ENSMUSG00000031790.9	Mmp15	1.06026	0.435982	0.319277	Blue
272	ENSMUSG00000029436.10	Mmp17	2.80309	0.512999	0.401381	Blue
273	ENSMUSG00000031740.9	Mmp2	24.7339	0.0267883	0.0737824	Blue
274	ENSMUSG00000048450.11	Msx1	24.5262	0.102849	0.106192	Blue
275	ENSMUSG00000031765.9	Mt1	3.08664	0.500387	0.439122	Blue
276	ENSMUSG00000031762.8	Mt2	7.45383	0.436424	0.402145	Blue
277	ENSMUSG00000029651.17	Mtus2	6.12105	6.83529	4.86596	Red
278	ENSMUSG00000020908.15	Myh3	13.881	0.474412	0.28742	Blue
279	ENSMUSG00000071203.7	Naip5	1.27876	1.83457	1.64649	Red
280	ENSMUSG00000025588.5	Nat1	3.09342	0.631094	0.507308	Blue
281	ENSMUSG00000052512.18	Nav2	5.96721	0.351901	0.358661	Blue
282	ENSMUSG00000020181.19	Nav3	2.92566	0.0176444	0.0289516	Blue
283	ENSMUSG00000002341.9	Ncan	19.7343	0.577355	0.545945	Blue
284	ENSMUSG00000022488.10	Nckap1l	8.44194	0.286622	0.469721	Blue
285	ENSMUSG00000049001.6	Ndnf	9.34095	0.352344	0.629119	Blue
286	ENSMUSG00000036564.18	Ndrg4	5.41712	0.375727	0.514611	Blue
287	ENSMUSG00000053702.17	Nebl	22.6059	0.284186	0.119881	Blue
288	ENSMUSG00000032012.10	Nectin1	24.8122	0.22847	0.0588246	Blue
289	ENSMUSG00000006435.17	Neurl1a	6.86394	0.607586	0.386518	Blue
290	ENSMUSG00000001911.17	Nfix	2.84956	0.597485	0.40735	Blue
291	ENSMUSG00000005397.9	Nid1	2.37645	1.8517	1.52761	Red
292	ENSMUSG00000067219.10	Nipal1	5.06893	1.69234	2.04211	Red
293	ENSMUSG00000015579.6	Nkx2-5	18.6332	0.189897	0.196225	Blue
294	ENSMUSG00000074151.14	Nlrc5	5.80629	0.448745	0.142249	Blue
295	ENSMUSG00000016626.11	Nlrp14	20.2799	2.35078	2.44766	Red
296	ENSMUSG00000055994.16	Nod2	7.02777	0.213479	0.254404	Blue
297	ENSMUSG00000027931.13	Npr1	4.49313	0.633566	0.453645	Blue
298	ENSMUSG00000022206.8	Npr3	15.2294	1.9818	1.61218	Red
299	ENSMUSG00000029126.8	Nsg1	3.67992	0.644876	0.594899	Blue
300	ENSMUSG00000061356.14	Nuggc	2.74676	3.42749	0.619015	Yellow
301	ENSMUSG00000057000.13	Nxf3	11.911	3.4084	9.90932	Red
302	ENSMUSG00000021913.9	Ogdhl	11.3652	3.75195	2.12592	Red
303	ENSMUSG00000081724.5	Olfr129	12.848	1.93845	1.93062	Red
304	ENSMUSG00000045518.9	Onecut3	3.75905	0.413788	0.25608	Blue
305	ENSMUSG00000026525.10	Opn3	2.94187	1.64699	1.54711	Red
306	ENSMUSG00000022146.13	Osmr	13.8309	0.12262	0.133563	Blue
307	ENSMUSG00000022330.6	Osr2	15.9227	0.422123	0.309047	Blue
308	ENSMUSG00000005917.16	Otx1	8.37824	0.470001	0.463215	Blue
309	ENSMUSG00000036353.14	P2ry12	3.75574	2.70412	2.82491	Red
310	ENSMUSG00000036381.14	P2ry14	6.22642	2.28506	1.74429	Red
311	ENSMUSG00000038168.6	P3h2	9.25601	0.648356	0.56775	Blue
312	ENSMUSG00000025329.4	Padi1	5.64635	0.438116	0.40566	Blue
313	ENSMUSG00000038507.7	Parp12	27.2658	0.618002	0.61582	Blue
314	ENSMUSG00000001497.19	Pax9	1.17803	0.411036	0.582209	Blue
315	ENSMUSG00000035566.8	Pcdh17	13.579	0.0457107	0.113263	Blue
316	ENSMUSG00000051323.17	Pcdh19	16.5344	0.0688594	0.0796404	Blue
317	ENSMUSG00000047910.7	Pcdhb16	1.79973	1.70122	1.55172	Red
318	ENSMUSG00000044022.6	Pcdhb21	1.94457	2.25941	2.44757	Red
319	ENSMUSG00000103144.2	Pcdhga1	5.35287	2.64374	1.94505	Red
320	ENSMUSG00000022489.7	Pde1b	15.1224	0.586104	0.249972	Blue
321	ENSMUSG00000028525.17	Pde4b	7.88133	0.323165	0.399112	Blue
322	ENSMUSG00000053965.11	Pde5a	1.10403	2.69696	2.08413	Red
323	ENSMUSG00000032006.16	Pdgfd	7.00808	0.564723	0.430026	Blue
324	ENSMUSG00000021846.10	Peli2	1.54645	0.379936	0.440875	Blue
325	ENSMUSG00000050751.15	Pgbd5	1.60948	0.633294	0.609681	Blue
326	ENSMUSG00000050860.7	Phospho1	6.13202	0.55631	0.323244	Blue
327	ENSMUSG00000041482.18	Piezo2	6.60783	0.0740491	0.0407307	Blue
328	ENSMUSG00000028023.17	Pitx2	4.04393	0.343155	0.150098	Blue
329	ENSMUSG00000026413.13	Pkp1	22.9326	5.40883	3.17201	Red
330	ENSMUSG00000021822.4	Plau	16.1606	0.292957	0.422241	Blue
331	ENSMUSG00000074170.6	Plekhf1	2.66491	0.559388	0.433694	Blue
332	ENSMUSG00000026640.13	Plxna2	1.04691	0.639843	0.579195	Blue
333	ENSMUSG00000018217.13	Pmp22	10.272	2.51729	2.315	Red
334	ENSMUSG00000050424.10	Pnma5	5.21427	0.394028	0.349225	Blue
335	ENSMUSG00000012889.9	Podnl1	4.10199	0.531321	0.426617	Blue
336	ENSMUSG00000025608.10	Podxl	7.33075	0.616292	0.547888	Blue
337	ENSMUSG00000048349.10	Pou4f1	16.2664	0.0338483	0.127567	Blue
338	ENSMUSG00000062168.13	Ppef1	6.57593	1.83711	1.57229	Red
339	ENSMUSG00000025129.3	Ppp1r27	3.2742	0.472479	0.293188	Blue
340	ENSMUSG00000075028.13	Prdm11	21.4915	0.381826	0.364407	Blue
341	ENSMUSG00000039621.14	Prex1	16.5596	0.180858	0.221409	Blue
342	ENSMUSG00000002688.9	Prkd1	21.0667	0.351421	0.614316	Blue
343	ENSMUSG00000049409.10	Prokr1	4.13686	0.542825	0.287045	Blue
344	ENSMUSG00000034686.9	Prr7	3.06174	1.52608	0.616997	Yellow
345	ENSMUSG00000024114.16	Prss41	2.1053	0.435368	0.281273	Blue
346	ENSMUSG00000039126.11	Prune2	5.72611	0.182046	0.124666	Blue
347	ENSMUSG00000034117.4	Ptgdr2	2.95412	0.657378	0.423492	Blue
348	ENSMUSG00000040016.17	Ptger3	15.9227	0.0657946	0.0509347	Blue
349	ENSMUSG00000028399.19	Ptprd	3.28067	3.10302	4.42224	Red
350	ENSMUSG00000033278.11	Ptprm	5.29411	0.517461	0.283931	Blue
351	ENSMUSG00000035916.9	Ptprq	3.23036	1.61643	1.63269	Red
352	ENSMUSG00000020674.18	Pxdn	28.5265	2.73292	1.61307	Red
353	ENSMUSG00000032202.12	Rab27a	8.43958	0.447109	0.367301	Blue
354	ENSMUSG00000029576.18	Radil	19.8229	0.433208	0.66381	Blue
355	ENSMUSG00000041046.8	Ramp3	23.1475	0.138367	0.312304	Blue
356	ENSMUSG00000071042.13	Rasgrp3	3.96777	1.5613	1.81888	Red
357	ENSMUSG00000039601.17	Rcan2	18.9705	0.117943	0.208572	Blue
358	ENSMUSG00000089789.2	Rdh1	1.50421	0.373501	0.392599	Blue
359	ENSMUSG00000030110.14	Ret	10.9104	0.117198	0.0986879	Blue
360	ENSMUSG00000024186.16	Rgs11	2.92042	0.513975	0.478759	Blue
361	ENSMUSG00000043333.13	Rhbdl2	5.11435	0.322055	0.227641	Blue
362	ENSMUSG00000024143.16	Rhoq	1.15996	1.53051	1.50745	Red
363	ENSMUSG00000093989.2	Rnasek	1.11504	0.662342	0.49102	Blue
364	ENSMUSG00000034177.16	Rnf43	3.6522	0.385713	0.506709	Blue
365	ENSMUSG00000020641.17	Rsad2	14.5508	0.478953	1.54969	Yellow
366	ENSMUSG00000048617.17	Rtbdn	1.97826	0.572081	0.582493	Blue
367	ENSMUSG00000006586.16	Runx1t1	15.5359	0.213574	0.348498	Blue
368	ENSMUSG00000094018.3	S100a2	3.86878	0.666571	0.65276	Blue
369	ENSMUSG00000063767.5	S100a7a	8.65277	0.651049	0.665878	Blue
370	ENSMUSG00000067586.5	S1pr3	18.3823	0.112869	0.128245	Blue
371	ENSMUSG00000049532.12	Sall2	22.4838	0.418591	0.295436	Blue
372	ENSMUSG00000058656.14	Samd12	2.29714	1.61783	0.482643	Yellow
373	ENSMUSG00000060487.8	Samd5	1.43782	4.77108	4.00745	Red
374	ENSMUSG00000023927.16	Satb1	17.6357	0.0464176	0.227362	Blue
375	ENSMUSG00000046056.16	Sbsn	3.46622	0.565898	0.365839	Blue
376	ENSMUSG00000057182.16	Scn3a	1.08522	2.61124	4.24071	Red
377	ENSMUSG00000032511.18	Scn5a	8.89332	0.365418	0.256464	Blue
378	ENSMUSG00000025743.15	Sdc3	2.50318	0.466537	0.202421	Blue
379	ENSMUSG00000026580.17	Selp	6.64639	3.48765	3.69677	Red
380	ENSMUSG00000028883.20	Sema3a	2.5396	2.39692	2.44053	Red
381	ENSMUSG00000000627.16	Sema4f	13.614	0.366565	0.234858	Blue
382	ENSMUSG00000022231.11	Sema5a	15.9335	0.0532831	0.0739114	Blue
383	ENSMUSG00000019647.17	Sema6a	22.6253	0.0176247	0.0219351	Blue
384	ENSMUSG00000023232.18	Serinc2	15.9335	0.313964	0.608415	Blue
385	ENSMUSG00000051029.9	Serpinb1b	6.27433	2.41551	1.63883	Red
386	ENSMUSG00000079049.10	Serpinb1c	5.46962	2.07363	2.14281	Red
387	ENSMUSG00000067001.12	Serpinb7	17.0449	0.212395	0.156048	Blue
388	ENSMUSG00000057726.4	Serpinb9g	21.0519	1.65028	0.619047	Yellow
389	ENSMUSG00000047281.4	Sfn	1.00921	0.530241	0.328235	Blue
390	ENSMUSG00000057719.12	Sh3rf2	6.5345	0.301089	0.300582	Blue
391	ENSMUSG00000030468.13	Siglecg	3.41776	4.04994	2.14289	Red
392	ENSMUSG00000001995.10	Sipa1l2	2.6533	0.601171	0.305495	Blue
393	ENSMUSG00000041920.15	Slc16a6	1.17857	0.430741	0.475872	Blue
394	ENSMUSG00000022199.13	Slc22a17	3.49588	0.309021	0.380195	Blue
395	ENSMUSG00000021509.6	Slc25a48	6.7333	0.0669071	0.0443677	Blue
396	ENSMUSG00000024600.9	Slc27a6	12.1647	12.1932	5.56776	Red
397	ENSMUSG00000029151.15	Slc30a3	16.5513	0.466144	0.23058	Blue
398	ENSMUSG00000038602.8	Slc35f1	12.848	2.25074	3.40632	Red
399	ENSMUSG00000042195.10	Slc35f2	11.1415	0.253009	0.301766	Blue
400	ENSMUSG00000057060.9	Slc35f3	1.70774	3.49708	1.66746	Red
401	ENSMUSG00000022464.15	Slc38a4	24.6515	0.186816	0.5979	Blue
402	ENSMUSG00000022756.18	Slc7a4	13.6923	0.23272	0.235317	Blue
403	ENSMUSG00000026062.13	Slc9a2	7.5541	0.523521	0.375338	Blue
404	ENSMUSG00000031129.10	Slc9a9	18.2676	0.491033	0.588631	Blue
405	ENSMUSG00000063975.14	Slco1a5	2.24323	1.97195	2.21219	Red
406	ENSMUSG00000025938.17	Slco5a1	26.1029	2.26516	1.50622	Red
407	ENSMUSG00000027796.3	Smad9	8.85085	0.321945	0.249308	Blue
408	ENSMUSG00000023886.11	Smoc2	22.5087	0.356206	0.246123	Blue
409	ENSMUSG00000038248.9	Sobp	18.8477	0.461447	0.600094	Blue
410	ENSMUSG00000041540.17	Sox5	4.68412	0.0866836	0.513375	Blue
411	ENSMUSG00000038560.8	Sp6	10.254	0.169448	0.504494	Blue
412	ENSMUSG00000068859.6	Sp9	7.03673	2.20735	1.67078	Red
413	ENSMUSG00000026207.17	Speg	10.8809	1.82863	0.601592	Yellow
414	ENSMUSG00000050359.8	Sprr1a	3.12202	0.500006	0.629737	Blue
415	ENSMUSG00000046259.3	Sprr2h	1.90797	0.643577	0.451835	Blue
416	ENSMUSG00000022114.6	Spry2	1.21535	0.582852	0.642147	Blue
417	ENSMUSG00000039860.20	Srrm3	1.76386	0.609236	0.365743	Blue
418	ENSMUSG00000042286.14	Stab1	2.19784	3.00071	1.51059	Red
419	ENSMUSG00000031216.14	Stard8	7.7503	0.301548	0.208069	Blue
420	ENSMUSG00000027030.16	Stk39	21.8762	0.509418	0.271915	Blue
421	ENSMUSG00000028801.15	Stpg1	6.21739	0.281984	0.194449	Blue
422	ENSMUSG00000032327.15	Stra6	4.38327	0.61955	0.606592	Blue
423	ENSMUSG00000006800.15	Sulf2	8.75414	0.279141	0.170497	Blue
424	ENSMUSG00000003271.18	Sult2b1	2.16769	0.623196	0.448203	Blue
425	ENSMUSG00000022340.16	Sybu	7.97913	0.643178	0.598998	Blue
426	ENSMUSG00000043079.18	Synpo	2.20953	0.460123	0.320893	Blue
427	ENSMUSG00000027220.3	Syt13	27.6519	0.506244	0.628845	Blue
428	ENSMUSG00000024339.13	Tap2	3.87906	0.428026	0.251402	Blue
429	ENSMUSG00000031709.16	Tbc1d9	27.8119	0.535678	0.618782	Blue
430	ENSMUSG00000031965.16	Tbx20	24.8119	0.41527	0.649308	Blue
431	ENSMUSG00000051579.11	Tceal8	23.13	0.143311	0.178197	Blue
432	ENSMUSG00000055799.14	Tcf7l1	3.06398	0.238128	0.170945	Blue
433	ENSMUSG00000052415.6	Tchh	21.0559	0.176687	0.32014	Blue
434	ENSMUSG00000049336.17	Tenm2	8.32571	1.93369	1.6889	Red
435	ENSMUSG00000042386.8	Tex13b	2.74676	0.578586	0.569489	Blue
436	ENSMUSG00000010342.17	Tex14	15.5359	0.554201	0.616602	Blue
437	ENSMUSG00000026380.11	Tfcp2l1	3.29432	1.89375	1.72578	Red
438	ENSMUSG00000027082.16	Tfpi	3.7668	0.362645	3.25552	Yellow
439	ENSMUSG00000039239.15	Tgfb2	4.38472	0.52525	0.388333	Blue
440	ENSMUSG00000040152.9	Thbs1	1.30452	2.46083	2.0585	Red
441	ENSMUSG00000040413.16	Timd2	7.99967	3.25029	2.42156	Red
442	ENSMUSG00000042246.6	Tmc7	4.57263	0.34466	0.368099	Blue
443	ENSMUSG00000026109.15	Tmeff2	2.89445	4.07017	4.3971	Red
444	ENSMUSG00000043388.9	Tmem130	1.5131	2.3141	1.94825	Red
445	ENSMUSG00000096847.3	Tmem151b	14.5319	0.0827013	0.11279	Blue
446	ENSMUSG00000037913.13	Tmem156	4.47694	2.90449	1.75473	Red
447	ENSMUSG00000046157.14	Tmem229b	4.35322	0.208513	0.302175	Blue
448	ENSMUSG00000049692.8	Tmem239	2.25753	0.660855	0.420955	Blue
449	ENSMUSG00000054409.6	Tmem74	20.111	0.619862	0.268621	Blue
450	ENSMUSG00000010307.8	Tmem86a	1.9075	0.569052	0.596301	Blue
451	ENSMUSG00000016942.7	Tmprss6	1.38274	0.634065	0.527004	Blue
452	ENSMUSG00000030306.15	Tmtc1	1.49101	2.29803	2.10172	Red
453	ENSMUSG00000028965.14	Tnfrsf9	2.5985	4.3771	2.23592	Red
454	ENSMUSG00000031691.15	Tnpo2	1.44217	0.647477	0.570947	Blue
455	ENSMUSG00000017607.10	Tns4	5.83282	4.14791	3.27689	Red
456	ENSMUSG00000033327.19	Tnxb	4.96137	0.497672	0.368331	Blue
457	ENSMUSG00000042870.16	Tom1	2.49903	0.528063	0.421021	Blue
458	ENSMUSG00000026875.15	Traf1	8.55982	1.64388	0.546462	Yellow
459	ENSMUSG00000030921.18	Trim30a	2.62603	1.73738	3.56827	Red
460	ENSMUSG00000056596.9	Trnp1	3.8182	0.629521	0.611321	Blue
461	ENSMUSG00000000244.18	Tspan32	4.3436	0.516196	0.500408	Blue
462	ENSMUSG00000024424.16	Ttc39c	20.7201	0.659842	0.418314	Blue
463	ENSMUSG00000046782.15	Ttc6	11.1142	4.61436	2.4182	Red
464	ENSMUSG00000042734.7	Ttc9	11.2903	0.320181	2.76906	Yellow
465	ENSMUSG00000035799.7	Twist1	19.9638	0.0321681	0.0332426	Blue
466	ENSMUSG00000007805.5	Twist2	9.78201	0.50064	0.488177	Blue
467	ENSMUSG00000032020.16	Ubash3b	22.5057	0.242236	0.0659396	Blue
468	ENSMUSG00000074502.5	Ubtfl1	4.3958	2.24639	3.38057	Red
469	ENSMUSG00000006313.6	Upk1a	1.55587	0.608281	0.439512	Blue
470	ENSMUSG00000045288.11	Ush1g	5.27134	0.602035	0.23383	Blue
471	ENSMUSG00000021256.6	Vash1	6.89656	0.588631	0.411949	Blue
472	ENSMUSG00000034777.3	Vax2	2.7744	0.426151	0.225344	Blue
473	ENSMUSG00000091635.3	Vmn2r13	5.55287	0.200405	0.208803	Blue
474	ENSMUSG00000091491.3	Vmn2r97	3.66905	0.574025	0.463488	Blue
475	ENSMUSG00000059355.14	Wdr83os	1.07599	0.499489	0.487121	Blue
476	ENSMUSG00000041245.14	Wnk3	1.63787	7.60757	3.0183	Red
477	ENSMUSG00000027022.15	Xirp2	4.45175	0.223958	0.179465	Blue
478	ENSMUSG00000073125.11	Xlr3b	4.96714	3.03468	1.93823	Red
479	ENSMUSG00000058147.2	Xlr3c	8.9675	2.84216	2.50609	Red
480	ENSMUSG00000044646.16	Zbtb7c	4.61485	0.136087	0.115834	Blue
481	ENSMUSG00000034265.9	Zdhhc14	16.7914	0.402685	0.443714	Blue
482	ENSMUSG00000068962.8	Zfp114	8.93797	0.247411	0.244547	Blue
483	ENSMUSG00000062012.15	Zfp13	2.91902	1.91537	0.552688	Yellow
484	ENSMUSG00000073176.5	Zfp449	3.26097	1.53483	1.76765	Red
485	ENSMUSG00000068551.13	Zfp467	20.3403	0.101969	0.0325965	Blue
486	ENSMUSG00000039081.11	Zfp503	19.6781	0.028257	0.166287	Blue
487	ENSMUSG00000062518.8	Zfp534	4.0784	1.67493	2.44336	Red
488	ENSMUSG00000043456.18	Zfp536	18.3943	0.112368	0.0677304	Blue
489	ENSMUSG00000074194.5	Zfp791	2.06665	0.529367	0.601493	Blue
490	ENSMUSG00000002266.18	Zim1	4.05885	0.246924	0.430533	Blue

## Sheet: Table S2 59 TF genes
Row #	Gene ID	Gene Symbol	FC: shPCBP1/ shSCR	FC: FAM3C KO/ shPCBP1	FC: LIFR KO/ shPCBP1	Fig. 4B
1	ENSMUSG00000037621.9	Atoh8	12.4446	0.51174	0.283392	Blue
2	ENSMUSG00000040270.17	Bach2	15.5232	0.249258	0.409333	Blue
3	ENSMUSG00000029646.4	Cdx2	1.64133	0.584348	0.45216	Blue
4	ENSMUSG00000032515.9	Csrnp1	2.47719	0.655728	0.420017	Blue
5	ENSMUSG00000023391.9	Dlx2	21.88	0.595335	0.502609	Blue
6	ENSMUSG00000018983.10	E2f2	1.93672	0.459151	0.359516	Blue
7	ENSMUSG00000010476.15	Ebf3	22.7807	0.0187801	0.318717	Blue
8	ENSMUSG00000053552.15	Ebf4	16.8066	1.58777	0.57227	Yellow
9	ENSMUSG00000032446.15	Eomes	16.5513	0.0977912	0.164809	Blue
10	ENSMUSG00000052135.9	Foxo6	1.55425	0.649341	0.30082	Blue
11	ENSMUSG00000015053.15	Gata2	11.5495	0.294275	0.315536	Blue
12	ENSMUSG00000020656.17	Grhl1	1.94703	0.537422	0.596853	Blue
13	ENSMUSG00000020875.10	Hoxb9	22.1842	0.589767	0.388314	Blue
14	ENSMUSG00000001655.7	Hoxc13	22.5695	0.061822	0.0639252	Blue
15	ENSMUSG00000075394.5	Hoxc4	17.6248	0.0979243	0.0316851	Blue
16	ENSMUSG00000022485.4	Hoxc5	18.6404	0.0665309	0.0268926	Blue
17	ENSMUSG00000001661.6	Hoxc6	8.42041	0.0491851	0.0230354	Blue
18	ENSMUSG00000021379.3	Id4	22.2525	0.426681	0.417938	Blue
19	ENSMUSG00000025997.14	Ikzf2	2.27137	1.6685	1.61017	Red
20	ENSMUSG00000031734.14	Irx3	5.6557	0.0120793	0.151541	Blue
21	ENSMUSG00000032318.13	Isl2	11.3875	0.593074	0.370235	Blue
22	ENSMUSG00000072294.6	Klf12	18.2466	0.556691	0.576216	Blue
23	ENSMUSG00000055148.8	Klf2	19.1644	0.475432	0.265819	Blue
24	ENSMUSG00000000247.12	Lhx2	5.48758	0.172089	0.0485948	Blue
25	ENSMUSG00000074622.5	Mafb	17.2684	0.0545993	0.0564556	Blue
26	ENSMUSG00000005583.17	Mef2c	6.02354	0.0395929	0.019759	Blue
27	ENSMUSG00000048450.11	Msx1	24.5262	0.102849	0.106192	Blue
28	ENSMUSG00000001911.17	Nfix	2.84956	0.597485	0.40735	Blue
29	ENSMUSG00000015579.6	Nkx2-5	18.6332	0.189897	0.196225	Blue
30	ENSMUSG00000045518.9	Onecut3	3.75905	0.413788	0.25608	Blue
31	ENSMUSG00000022330.6	Osr2	15.9227	0.422123	0.309047	Blue
32	ENSMUSG00000005917.16	Otx1	8.37824	0.470001	0.463215	Blue
33	ENSMUSG00000038507.7	Parp12	27.2658	0.618002	0.61582	Blue
34	ENSMUSG00000001497.19	Pax9	1.17803	0.411036	0.582209	Blue
35	ENSMUSG00000028023.17	Pitx2	4.04393	0.343155	0.150098	Blue
36	ENSMUSG00000048349.10	Pou4f1	16.2664	0.0338483	0.127567	Blue
37	ENSMUSG00000075028.13	Prdm11	21.4915	0.381826	0.364407	Blue
38	ENSMUSG00000006586.16	Runx1t1	15.5359	0.213574	0.348498	Blue
39	ENSMUSG00000049532.12	Sall2	22.4838	0.418591	0.295436	Blue
40	ENSMUSG00000023927.16	Satb1	17.6357	0.0464176	0.227362	Blue
41	ENSMUSG00000027796.3	Smad9	8.85085	0.321945	0.249308	Blue
42	ENSMUSG00000041540.17	Sox5	4.68412	0.0866836	0.513375	Blue
43	ENSMUSG00000038560.8	Sp6	10.254	0.169448	0.504494	Blue
44	ENSMUSG00000068859.6	Sp9	7.03673	2.20735	1.67078	Red
45	ENSMUSG00000031965.16	Tbx20	24.8119	0.41527	0.649308	Blue
46	ENSMUSG00000055799.14	Tcf7l1	3.06398	0.238128	0.170945	Blue
47	ENSMUSG00000026380.11	Tfcp2l1	3.29432	1.89375	1.72578	Red
48	ENSMUSG00000035799.7	Twist1	19.9638	0.0321681	0.0332426	Blue
49	ENSMUSG00000007805.5	Twist2	9.78201	0.50064	0.488177	Blue
50	ENSMUSG00000034777.3	Vax2	2.7744	0.426151	0.225344	Blue
51	ENSMUSG00000044646.16	Zbtb7c	4.61485	0.136087	0.115834	Blue
52	ENSMUSG00000062012.15	Zfp13	2.91902	1.91537	0.552688	Yellow
53	ENSMUSG00000073176.5	Zfp449	3.26097	1.53483	1.76765	Red
54	ENSMUSG00000068551.13	Zfp467	20.3403	0.101969	0.0325965	Blue
55	ENSMUSG00000039081.11	Zfp503	19.6781	0.028257	0.166287	Blue
56	ENSMUSG00000043456.18	Zfp536	18.3943	0.112368	0.0677304	Blue
57	ENSMUSG00000074194.5	Zfp791	2.06665	0.529367	0.601493	Blue
58	ENSMUSG00000002266.18	Zim1	4.05885	0.246924	0.430533	Blue

## Sheet: Table S3 nucleotide sequences
Row #	Description	Sequence (5' - 3')
1	FAM3C sgRNA: Exon 3, guide 1	GACCTGAGACGCCTGTCTAGGGG
2	FAM3C sgRNA: Exon 3, guide 2	TGCAAAGTTGGTAGTGGCCG
3	FAM3C sgRNA: Exon 5, guide 1	CCTCCGAGGTACAAGTGTGGGAT
4	FAM3C sgRNA: Exon 5, guide 2	CGTGGGACCCAAGATCTGCCTGG
5	FAM3C Exon 3 Nested PCR primer FOR	ATCCCTTGACTTGGTGGGTATC
6	FAM3C Exon 3 Nested PCR primer REV	GGCAGAAGCAACTCAGCATG
7	FAM3C Exon 3 Flanking PCR primer FOR	TCCTGTAGACTTGGCAGTGTTC
8	FAM3C Exon 3 Flanking PCR primer REV	GAATAACAACGCAATGCGGGCA
9	FAM3C Exon 5 Nested PCR primer FOR	GTACAAGTGTGGGATCTCAAAGG
10	FAM3C Exon 5 Nested PCR primer REV	CACGACATTGGCTGCTCCAC
11	FAM3C Exon 5 Flanking PCR primer FOR	ATGCTCACCACGTGTGTTCC
12	FAM3C Exon 5 Flanking PCR primer REV	CTGTCACTCAATCCACGACC
13	LIFR sgRNA: Exon 2, guide 1	TTATTGTCTACCATCCACGA
14	LIFR sgRNA: Exon 2, guide 2	CATCTGACGATGCATGCAAA
15	LIFR sgRNA: Exon 6, guide 1	GTAAAGATACCGTTCAGCAC
16	LIFR sgRNA: Exon 6, guide 2	TACAGACCCTTGGTTCACATGGG
17	LIFR Exon 2 Nested PCR primer FOR	GATGGTAGACAATAAAAGATCGAGG
18	LIFR Exon 2 Nested PCR primer REV	ATGCATCGTCAGATGCAGGAG
19	LIFR Exon 2 Flanking PCR primer FOR	GAGATCTAGGCTTCAGTCTCAATC
20	LIFR Exon 2 Flanking PCR primer REV	GTCAAAACTCAGAGAACTGTATCC
21	LIFR Exon 6 Nested PCR primer FOR	ACCTGCCCTTGCAATGTGC
22	LIFR Exon 6 Nested PCR primer REV	CTTACAGGAGATGTTCTTCAGCG
23	LIFR Exon 6 Flanking PCR primer FOR	ATGATCGTGTTGGTGTCACTTCC
24	LIFR Exon 6 Flanking PCR primer REV	CATCTCTCTGTTAGAGGAGTTGT
25	mLifr qPCR primer FOR	GGCTCATCACCACCTTCGAAAA
26	mLifr qPCR primer REV	CCAGGTGAGGAAGATCCTGTT
27	hFAM3C qPCR primer FOR	CAAGATCAGCATTGGACACAGC
28	hFAM3C qPCR primer REV	GCAAAATGCTTCTCAGGGCAA
29	hLIFR qPCR primer FOR	AGTGACTGGAGCCCTGTGAA
30	hLIFR qPCR primer REV	CACAACAAAATGTTATGTCTGAGCC
31	mLIFR promoter ChIP-qPCR primer FOR	GCCGATTTGCAAATTGCTGTAGA
32	mLIFR promoter ChIP-qPCR primer REV	AGAAATGTGCCAGACGGAGC
33	mTwist1 qPCR primer FOR	CAGCGGGTCATGGCTAACG
34	mTwist1 qPCR primer REV	AGACTGTCCATTTTCTCCTTCTCTG
35	mTwist1 promoter ChIP-qPCR primer FOR	ACCGCTGCCCCCAAACTTT
36	mTwist1 promoter ChIP-qPCR primer REV	CGAGGTCCAAAAAGAAGGCG
37	mStat3 qPCR primer FOR	AAGAGTCTCGCCTCCTCCAGA
38	mStat3 qPCR primer REV	ATCTGCTGCTTCTCTGTCACTAC
39	mMyc qPCR primer FOR	GCAGCGACTCTGAAGAAGAGC
40	mMyc qPCR primer REV	CGACCTCTTGGCAGGGGTTT
41	hFAM3C shRNA sequence	ATGTTGGAAGAGGGATCAATGCTCGAGCATTGATCCCTCTTCCACCTTTTTTT
42	hFAM3C shRNA reference (Sigma)	TRCN0000298583
43	non-human/mouse shRNA sequence (SCR)	CCGGCAACAAGATGAAGAGCACCAACTCGAGTTGGTGCTCTTCATCTTGTTGTTTTT
44	mLifr promoter region (15:7128390-7129810)	TGGAGTTGGTCACTAGGATACTCTTAGTGACTTTATTTTGAAAGATGTTATTAAGAATTTATTTTTTCATGCAGTATATTTTCAGGTGTCTTGTTGCCCATTTTGGAGTTACATTATTAACGGGGGATATTTATTTTAGAAAATAAGCTTCATCCTGCCGATTTGCAAATTGCTGTAGATTCTAAAGTCTAGAATTTCAGTCAAAGGTCCCTCACAAACTCCTTGGCCCTGGCGCACCAGATAAATCACATCTGAAAACAAACAAGCGGCTCCCTATGGAAGGTGTGTCTGCACAGCCATGTGACTGCGTGCCAGTGGCTCCGTCTGGCACATTTCTGAACTTTGCAAAATTAATTGTGCTAAAGAGAACACCATCAAACGCGTCCGGCACAGAGCGTA…
45	mTwist1 promoter region (12:33957107-33957916)	GACCGTTAGATGGACTCGGTTGTTGAAACTTTTCTTGCCTCGCAGCCCGGGCCCGAGCCACCCCCAAAGGGCCCGGAGAACTCCGAGGGATCCCAGGCGGGATGGGACATCACCCAGAGCGTCGAAGCCGCTTGCCACTACTGCTGTCACAGCCACTTGGGGAGGGGGAGACTGCAACAGCGACCCAGACAGTCCCCTGTTTGCGGTGCTGTGCTCGGGTGCGGGGGCGCTGGGCGCGCTCTGGCGCGGAAGGAAATCGCCCCGCGTCCTCCCCGAAGCGGAGGGGGAGAGCTGGGGGGGGGAGAGGGAGGGGAGAGGCGGGCGCAGGGGCTGGCCGCTCGGGCCAGGTCGGTTTTGAATGGTTCGCAGGACGAATTGTTAGACCCCGAGCAAGGGGGG…
